# Supplementary material for: CO2 Absorption Mechanism by the Deep Eutectic Solvents Formed by Monoethanolamine-Based Protic Ionic Liquid and Ethylene Glycol
Source: Int J Mol Sci. 2022 Feb 8;23(3):1893. doi: 10.3390/ijms23031893 (PMC8836646; doi:10.3390/ijms23031893)
Supplement: Supplementary file 1 [file ijms-23-01893-s001.zip]

Archive with 1 entries (1 files):
- ijms-1567929-supplementary.pdf
